# Supplementary material for: Domain organization of DNase from Thioalkalivibrio sp. provides insights into retention of activity in high salt environments
Source: Front Microbiol. 2015 Jul 1;6:661. doi: 10.3389/fmicb.2015.00661 (PMC4486849; doi:10.3389/fmicb.2015.00661)
Supplement: Supplementary file 3 [file DataSheet1.ZIP]

Archive with 1 entries (1 files):
- phyrn_tree.nw.txt
