# Supplementary material for: Domain organization of DNase from Thioalkalivibrio sp. provides insights into retention of activity in high salt environments
Source: Front Microbiol. 2015 Jul 1;6:661. doi: 10.3389/fmicb.2015.00661 (PMC4486849; doi:10.3389/fmicb.2015.00661)
Supplement: Supplementary file 3 [file DataSheet1.ZIP › phyrn_tree.nw.txt]

(((((((((UniRef90_M5S411:5000.0,(UniRef90_F2AS22:5000.0,UniRef90_M5TEL8:5000.0):4984.0):4998.0,(((UniRef90_Q7UV93:5000.0,(UniRef90_M5UED4:5000.0,
UniRef90_M5T112:5000.0):5000.0):4930.0,UniRef90_M5RC55:5000.0):4970.0,(((UniRef90_A6C718:5000.0,(UniRef90_D2R4L4:5000.0,UniRef90_A3ZS40:5000.0):4241.0):2021.0,
UniRef90_A3ZMZ4:5000.0):2922.0,UniRef90_F0SFA3:5000.0):4384.0):4898.0):3112.0,((UniRef90_C9NPE5:5000.0,(((((UniRef90_E1RK68:5000.0,UniRef90_H1Z285:5000.0):2210.0,
UniRef90_D7E828:5000.0):1847.0,UniRef90_Q467S8:5000.0):4806.0,UniRef90_M7TTD1:5000.0):3717.0,(UniRef90_F5YJE1:5000.0,UniRef90_F5YE44:5000.0):4987.0):2295.0):2300.0,
UniRef90_K4KHZ4:5000.0):4238.0):3527.0,(((((((((UniRef90_H2BXJ8:5000.0,((((UniRef90_A5FNZ6:5000.0,(UniRef90_J0RRS2:5000.0,UniRef90_J3BY94:5000.0):2132.0):3453.0,
UniRef90_H7FLG2:5000.0):4418.0,UniRef90_H8XPU7:5000.0):4549.0,UniRef90_G2Z3P7:5000.0):4958.0):3386.0,UniRef90_K4IGL3:5000.0):4877.0,(UniRef90_K1HGB8:5000.0,
UniRef90_H1Z8R7:5000.0):4951.0):4317.0,UniRef90_A6EH02:5000.0):4987.0,UniRef90_I4ALP5:5000.0):4697.0,((((UniRef90_M7MKE5:5000.0,UniRef90_G2EGF9:5000.0):2905.0,
UniRef90_A6EMT3:5000.0):3805.0,((UniRef90_G0LBP4:5000.0,UniRef90_G2PQ99:5000.0):4738.0,UniRef90_L7WAP7:5000.0):3662.0):4604.0,UniRef90_A9DNF0:5000.0):3639.0):5000.0,
((((UniRef90_D1AKL2:5000.0,((((UniRef90_U2Q3R8:5000.0,UniRef90_C9MV32:5000.0):4271.0,UniRef90_U2PRB5:5000.0):4969.0,UniRef90_C7N942:5000.0):4992.0,
(UniRef90_U2SK95:5000.0,UniRef90_D0GJB4:5000.0):3860.0):4999.0):4627.0,(((((((UniRef90_G6C0F0:5000.0,UniRef90_C3WGZ0:5000.0):4683.0,(UniRef90_R9RDT2:5000.0,
UniRef90_Q8R5P1:5000.0):4994.0):5000.0,(UniRef90_E5BLB3:5000.0,UniRef90_H1D400:5000.0):4657.0):1891.0,(UniRef90_C6JIF4:5000.0,UniRef90_C3WAK9:5000.0):4415.0):2925.0,
UniRef90_U7VDD6:5000.0):3172.0,UniRef90_I3DDW2:5000.0):3149.0,UniRef90_E3H9Z7:5000.0):4983.0):3571.0,UniRef90_D1AYT4:5000.0):5000.0,(((UniRef90_D5C5F3:5000.0,
UniRef90_D8KCF8:5000.0):5000.0,((((UniRef90_F7SPZ3:5000.0,UniRef90_U7P800:5000.0):3156.0,(UniRef90_G4F511:5000.0,UniRef90_T2LFY5:5000.0):5000.0):4671.0,
UniRef90_D3SGB1:5000.0):2964.0,(UniRef90_I4MVP4:5000.0,((UniRef90_E2ZVF4:5000.0,UniRef90_V4H6S2:5000.0):5000.0,UniRef90_F3HK83:5000.0):4307.0):2971.0):2444.0):3048.0,
UniRef90_S9QWK2:5000.0):4999.0):4160.0):4290.0,(UniRef90_H8MMN3:5000.0,UniRef90_U2SKR7:5000.0):4999.0):3196.0,(UniRef90_I2GRN0:5000.0,UniRef90_G2PLU4:5000.0):4691.0):2228.0):2294.0,
(UniRef90_J4U625:5000.0,UniRef90_Q12YY7:5000.0):4995.0):4996.0,((UniRef90_G9MB93:5000.0,UniRef90_G8N853:5000.0):4829.0,UniRef90_H9ZV47:5000.0):4843.0):4965.0,
UniRef90_D7BD91:5000.0):4999.0,(((UniRef90_Q9RZQ3:5000.0,UniRef90_E8U979:5000.0):4508.0,UniRef90_F0RL87:5000.0):4364.0,UniRef90_C1D1Q7:5000.0):4681.0):5000.0,
UniRef90_Q1IZR2:5000.0);
